# Supplementary material for: Beta Diversity Patterns and Drivers of Macroinvertebrate Communities in Major Rivers of Ningxia, China
Source: Animals (Basel). 2025 Jul 10;15(14):2034. doi: 10.3390/ani15142034 (PMC12291867; doi:10.3390/ani15142034)
Supplement: Supplementary file 1 [file animals-15-02034-s001.zip]

Archive with 1 entries (1 files):
- animals-3637471-supplementary.pdf
